# Supplementary material for: Patterns of Online Stress Management Information-Seeking Behavior in Hungary
Source: Int J Environ Res Public Health. 2025 Mar 22;22(4):473. doi: 10.3390/ijerph22040473 (PMC12027446; doi:10.3390/ijerph22040473)
Supplement: Supplementary file 1 [file ijerph-22-00473-s001.zip]

Archive with 1 entries (1 files):
- ijerph-3411297-supplementary.pdf
